# Supplementary material for: Development and Validation of an Indirect and Blocking ELISA for the Serological Diagnosis of African Swine Fever
Source: Pathogens. 2024 Nov 8;13(11):981. doi: 10.3390/pathogens13110981 (PMC11597605; doi:10.3390/pathogens13110981)
Supplement: Supplementary file 1 [file pathogens-13-00981-s001.zip]

Archive with 1 entries (1 files):
- pathogens-3279179-supplementary.pdf
